# Supplementary material for: Methods for calculating credible intervals for ratios of beta distributions with application to relative risks of death during the second plague pandemic
Source: PLoS One. 2019 Feb 22;14(2):e0211633. doi: 10.1371/journal.pone.0211633 (PMC6386284; doi:10.1371/journal.pone.0211633)
Supplement: S2 File — (R) [file pone.0211633.s002.R]

# Plot with confidence intervals ===============================================
# R used is version 3.5.1
# Setup ------------------------------------------------------------------------
# Load packages
library(ggplot2) # version 3.1.0 - for plots
library(PropCIs) # version 0.3-0 - for score-based interval
library(here) # version 0.1 - for working with files
# Colours used in plots
plot_colours <- c("#999999", "#E69F00", "#56B4E9", "#009E73",
                  "#F0E442", "#0072B2", "#D55E00", "#CC79A7")
# Data -------------------------------------------------------------------------
# bayesint values for Black Death data with various priors
plague <- rbind(c(0.184136, 0.667344),
                c(0.198032, 0.667712),
                c(0.193495, 0.667591),
                c(0.211098, 0.668059),
                c(0.234964, 0.668697),
                c(0.265197, 0.669541),
                c(0.182746, 0.848844),
                c(0.187570, 0.852441),
                c(0.186531, 0.853306),
                c(0.190038, 0.852045),
                c(0.197062, 0.844441),
                c(0.197427, 0.866545))
# Black Death data 
bd_table <- matrix(data = c(56, 126, 310, 228), nrow = 2)
# Add row and column sums
bd_table <- cbind(bd_table, rowSums(bd_table))
bd_table <- rbind(bd_table, colSums(bd_table))
# Estimated proportions
prop_table <- bd_table / bd_table[3, 3]
# needed for our CI calculations
p11 <- prop_table[1, 1] / sum(prop_table[1, ])
p12 <- prop_table[2, 1] / sum(prop_table[2, ])
rel_risk <- p11 / p12
alpha <- 0.05
z <- qnorm(1 - alpha / 2)
# Calculate intervals ----------------------------------------------------------
# log Katz interval
std_er <- sqrt((1 / bd_table[1, 1]) + (1 / bd_table[2, 1]) - 
                (1 / bd_table[1, 3]) - (1 / bd_table[2, 3]))
lower <- log(rel_risk) - z * std_er
upper <- log(rel_risk) + z * std_er
log_katz <- c(exp(lower), exp(upper))
# Inverse hyperbolic sine
ihs <- function(x){
  out <- log(x + sqrt(x ^ 2 + 1))
  return(out)
}
lower <- log(rel_risk) - 2 * ihs(z / 2 * std_er)
upper <- log(rel_risk) + 2 * ihs(z / 2 * std_er)
hypsineint1 <- c(exp(lower), exp(upper))
# Score interval 
lower <- riskscoreci(bd_table[1, 1], bd_table[1, 3], bd_table[2, 1],
                     bd_table[2, 3], 1 - alpha)$conf.int[1]
upper <- riskscoreci(bd_table[1, 1], bd_table[1, 3], bd_table[2, 1],
                     bd_table[2, 3], 1 - alpha)$conf.int[2]
score <- c(upper, lower)
# Gather values
results <- rbind(log_katz, hypsineint1, score,
              plague)
colnames(results) <- c("lower", "upper")
rownames(results) <- c("log Katz", "Hyperbolic sine", "Inverted score",
                    "Equal tailed B(0, 0) and B(0, 0)",
                    "Equal tailed B(1/2, 1/2) and B(1/2, 1/2)",
                    "Equal tailed B(1/3, 1/3) and B(1/3, 1/3)",
                    "Equal tailed B(1, 1) and B(1, 1)",
                    "Equal tailed B(2, 2) and B(2, 2)",
                    "Equal tailed B(1, 2) and B(3, 4)",
                    "HPD B(0, 0) and B(0, 0)",
                    "HPD B(1/2, 1/2) and B(1/2, 1/2)",
                    "HPD B(1/3, 1/3) and B(1/3, 1/3)",
                    "HPD B(1, 1) and B(1, 1)",
                    "HPD B(2, 2) and B(2, 2)",
                    "HPD B(1, 2) and B(3, 4)")
# Plot values ------------------------------------------------------------------
(p <- ggplot(data = as.data.frame(results)) +
   geom_segment(aes(x = rel_risk, y = - 0.3, xend = rel_risk, yend = 0.3), lty = 2) +
   labs(y = "", x = "", title = "Intervals") + 
   xlim(0, 1) + 
   geom_segment(aes(x = 0, y = 0, xend = 1, yend = 0)) +
   annotate(geom = "text", x = rel_risk, y = 0.33, label = "RR", size = 5) +
   annotate(geom = "text", x = rel_risk, y = - 0.33, label = "RR", size = 5) +
   geom_segment(aes(x = results[1, 1], y = 0.25, xend = results[1, 2], yend = 0.25),
               colour = plot_colours[2]) +
   geom_segment(aes(x = results[1, 1], y = 0, xend = results[1, 1], yend = 0.25),
               colour = plot_colours[2]) + 
   geom_segment(aes(x = results[1, 2], y = 0, xend = results[1, 2], yend = 0.25),
               colour = plot_colours[2]) +
   annotate(geom = "text", x = 0.45, y = 0.3, label = rownames(results)[1],
               colour = plot_colours[2], size = 5) +
   geom_segment(aes(x = results[2, 1], y = 0.15, xend = results[2, 2], yend = 0.15),
               colour = plot_colours[3]) +
   geom_segment(aes(x = results[2, 1], y = 0, xend = results[2, 1], yend = 0.15),
               colour = plot_colours[3]) + 
   geom_segment(aes(x = results[2, 2], y = 0, xend = results[2, 2], yend = 0.15),
               colour = plot_colours[3]) +
   annotate(geom = "text", x = 0.45, y = 0.2, label = rownames(results)[2],
               colour = plot_colours[3], size = 5) +
   geom_segment(aes(x = results[3, 1], y = 0.05, xend = results[3, 2], yend = 0.05),
               colour = plot_colours[4]) +
   geom_segment(aes(x = results[3, 1], y = 0, xend = results[3, 1], yend = 0.05),
               colour = plot_colours[4]) + 
   geom_segment(aes(x = results[3, 2], y = 0, xend = results[3, 2], yend = 0.05),
               colour = plot_colours[4]) +
   annotate(geom = "text", x = 0.45, y = 0.1, label = rownames(results)[3],
               colour = plot_colours[4], size = 5) +
   annotate(geom = "text", x = 0.1, y = 0.1,
           label = "Confidence intervals \n Cannot be interpreted as probabilities",
           size = 3) +
   annotate(geom = "text", x = 0.1, y = - 0.1,
           label = "Credible intervals \n Can be interpreted as probabilities",
           size = 3) +
   geom_segment(aes(x = results[5, 1], y = - 0.05, xend = results[5, 2], yend = - 0.05),
               colour = plot_colours[6]) +
   geom_segment(aes(x = results[5, 1], y = 0, xend = results[5, 1], yend = - 0.05),
               colour = plot_colours[6]) + 
   geom_segment(aes(x = results[5, 2], y = 0, xend = results[5, 2], yend = - 0.05),
               colour = plot_colours[6]) +
   annotate(geom = "text", x = 0.45, y = - 0.1, label = rownames(results)[5],
               colour = plot_colours[6], size = 5) +
   geom_segment(aes(x = results[11, 1], y = - 0.15, xend = results[11, 2], yend = - 0.15),
               colour = plot_colours[7]) +
   geom_segment(aes(x = results[11, 1], y = 0, xend = results[11, 1], yend = - 0.15),
               colour = plot_colours[7]) + 
   geom_segment(aes(x = results[11, 2], y = 0, xend = results[11, 2], yend = - 0.15),
               colour = plot_colours[7]) +
   annotate(geom = "text", x = 0.45, y = - 0.2, label = rownames(results)[11],
           colour = plot_colours[7], size = 5) +
   theme(axis.text.y = element_blank(),
         axis.ticks.y = element_blank()))
# Save plot
tiff(filename = here("FigS4-intervals.tif"), width = 800, height = 500)
p
dev.off()
